# Supplementary material for: EEG spectral exponent as a synthetic index for the longitudinal assessment of stroke recovery
Source: Clin Neurophysiol. 2022 May;137:92–101. doi: 10.1016/j.clinph.2022.02.022 (PMC9038588; doi:10.1016/j.clinph.2022.02.022)
Supplement: Supplementary data 4 [file mmc4.xlsx]

## Sheet: Sheet 1
Measure	Comparison	Median/IQR			η2	Z val	p val	Comparison	Median/IQR			η2	Z val	p val
Log(abs) Alpha Power	AHT0	Median 0.66 IQR 0.80|-0.06			0.01	-0.82	0.43	AHT1	Median 0.69 IQR 1.89|-4.58			0.005	-0.30	0.75
	UHT0	Median 0.42 IQR 0.84|-0.08						UHT1	Median 0.44 IQR 2.19|-5.02
Log(abs) Beta Power	AHT0	Median -1.07 IQR -0.71|-1.74			0.03	0.72	0.46	AHT1	Median -3.90 IQR -2.05|-13.33			0.025	0.68	0.49
	UHT0	Median -1.16 IQR -0.77|-1.64						UHT1	Median -3.49 IQR -2.67|-12.19
Log(abs) Theta Power	AHT0	Median 0.47 IQR 0.93|-0.095			0.004	-0.32	0.72	AHT1	Median 0.37 IQR 0.85|-6.38			0.014	0.44	0.65
	UHT0	Median 0.46 IQR 0.69|0.04						UHT1	Median -0.19 IQR 0.68|-6.18
Log(abs) Delta Power	AHT0	Median 1.36 IQR 2.60|0.50			0.032	-0.26	0.79	AHT1	Median 0.85 IQR 2.26|-0.26			0.011	0.49	0.61
	UHT0	Median 1.12 IQR 1.80|0.05						UHT1	Median 1.01 IQR 1.40|-0.91
Log(abs) Alpha Power	AHT0	Median 0.66 IQR 0.80|-0.06			0.051	1.01	0.30	UHT0	Median 0.42 IQR 0.84|-0.086			0.015	0.54	0.58
	AHT1	Median 0.69 IQR 1.89|-4.58						UHT1	Median 0.44584IQR 2.1922|-5.0237
Log(abs) Beta Power	AHT0	Median -1.07 IQR -0.71|-1.74			0.61	3.29	0.001	UHT0	Median -1.16 IQR -0.77|-1.64			0.723	3.62	0.001
	AHT1	Median -3.90 IQR -2.05|-13.33						UHT1	Median -3.49 IQR -2.67|-12.19
Log(abs) Theta Power	AHT0	Median 0.47 IQR 0.93|-0.095			0.184528	1.86	0.06	UHT0	Median 0.46 IQR 0.69|0.04			0.341	2.48	0.01
	AHT1	Median 0.37 IQR 0.85|-6.38						UHT1	Median -0.194 IQR 0.68|-6.18
Log(abs) Delta Power	AHT0	Median 1.36 IQR 2.60|0.50			0.343151	2.07	0.03	UHT0	Median 1.1381 IQR 1.8024|0.55342			0.11	1.41	0.12
	AHT1	Median 0.85 IQR 2.26|-0.26						UHT1	Median 1.01IQR 1.4081|-0.91358
Relative Alpha Power	AHT0	Median 5.06 IQR 8.35|3.67			0.0194525	0.59	0.55	AHT1	Median 6.89 IQR 9.37|5.08			0.007	0.35509	0.72253
	UHT0	Median 6.24 IQR 9.04|4.69						UHT1	Median 8.18 IQR 9.53|4.41
Relative Beta Power	AHT0	Median 1.91 IQR 2.67|1.55			0.0164645	0.54	0.58	AHT1	Median 2.64 IQR 3.16|1.96			0.002	0.023672	0.98111
	UHT0	Median 2.11 IQR 2.74|1.26						UHT1	Median 2.64 IQR 2.96|2.18
Relative Theta Power	AHT0	Median 4.66 IQR 5.38|4.13			0.0194525	-0.59	0.55	AHT1	Median 4.30 IQR 4.80|3.53			0.002	0.21305	0.83129
	UHT0	Median 4.54 IQR 5.89|3.52						UHT1	Median 4.16 IQR 4.87|3.62
Relative Delta Power	AHT0	Median 14.01 IQR 16.64|10.84			0.0747298	-1.15	0.24	AHT1	Median 10.92 IQR 14.05|9.49			0.007	0.35509	0.72253
	UHT0	Median 13.58 IQR 18.42|9.66						UHT1	Median 11.06 IQR 13.47|10.30
Relative Alpha Power	AHT0	Median 6.24 IQR 9.04|4.69			0.246519	-2.10	0.03	UHT0	Median 2.06 IQR 3.84|1.35			0.24	-2.10	0.03
	AHT1	Median 6.89IQR 9.37|5.08						UHT1	Median 1.50 IQR 3.38|1.09
Relative Beta Power	AHT0	Median 1.91 IQR 2.67|1.55			0.330186	-2.43	0.01	UHT0	Median 2.11 IQR 2.74|1.26			0.35	-2.53	0.01
	AHT1	Median 2.6492IQR 3.1698|1.9675						UHT1	Median 2.64 IQR 2.96|2.18
Relative Theta Power	AHT0	Median 4.66 IQR 5.38|4.13			0.009	0.40	0.68741	UHT0	Median 4.16 IQR 4.87|3.62			0.013	0.49705	0.61915
	AHT1	Median 4.30 IQR 4.80|3.53						UHT1	Median 0.46 IQR 1.19|0.43
Relative Delta Power	AHT0	Median 14.01 IQR 16.64|10.8			0.003	2.62	0.001	UHT0	Median 13.5871 IQR 18.4227|9.6691			0.38	2.62	0.01
	AHT1	Median 10.92 IQR 14.05|9.49						UHT1	Median 11.06 IQR 13.47|10.30
DAR	AHT0	Median 3.46 IQR 5.53|1.30			0.115809	-1.44	0.14	AHT1	Median 1.42 IQR 3.99|1.07			0.005	0.30	0.75
	UHT0	Median 2.62 IQR 4.18|1.31						UHT1	Median 1.36 IQR 3.41|1.25
DAR	AHT0	Median 2.62 IQR 4.18|1.31			0.2809	2.2486	0.02	UHT0	Median 3.46 IQR 5.53|1.30			0.48	2.72	0.006
	AHT1	Median 1.42 IQR 3.99|1.07						UHT1	Median 1.36 IQR 3.41|1.25
Theta Alpha Ratio	AHT0	Median 0.966 IQR 1.33|0.73			0.0473386	0.92	0.35	AHT1	Median 0.59 IQR 1.04|0.44			0.001	0.023672	0.98
	UHT0	Median 0.76 IQR 1.21|0.56						UHT1	Median 0.53 IQR 0.96|0.45
Theta Alpha Ratio	AHT0	Median 0.76938 IQR 1.2161|0.56614			0.175074	1.77	0.07	UHT0	Median 0.96 IQR 1.39|0.73			0.21	1.96	0.04
	AHT1	Median 0.53 IQR 0.96|0.45						UHT1	Median 0.59 IQR 1.04|0.44
DTABR	AHT0	Median 2.48 IQR 3.92| 1.56			0.052	-0.97	0.33	AHT1	Median 1.45 IQR 3.32|1.10			0.001	-0.07	0.94
	UHT0	Median 2.81 IQR 5.25|1.55						UHT1	Median 1.41 IQR 2.71| 1.26
DTABR	AHT0	Median 2.48 IQR 3.92| 1.56			0.235572	2.06	0.03	UHT0	Median 2.81 IQR 5.25|1.55			0.301	2.34	0.019
	AHT1	Median 1.45 IQR 3.32|1.10						UHT1	Median 1.41 IQR 2.71|1.26
